# Supplementary material for: A Novel Betulinic Acid Analogue: Synthesis, Solubility, Antitumor Activity and Pharmacokinetic Study in Rats
Source: Molecules. 2023 Jul 28;28(15):5715. doi: 10.3390/molecules28155715 (PMC10419975; doi:10.3390/molecules28155715)
Supplement: Supplementary file 1 [file molecules-28-05715-s001.zip]

Archive with 1 entries (1 files):
- molecules-2473720-supplementary.pdf
